# Supplementary material for: Arrhythmogenic Potential of Myocardial Edema: The Interstitial Osmolality Induces Spiral Waves and Multiple Excitation Wavelets
Source: Biomedicines. 2024 Aug 6;12(8):1770. doi: 10.3390/biomedicines12081770 (PMC11351629; doi:10.3390/biomedicines12081770)
Supplement: Supplementary file 1 [file biomedicines-12-01770-s001.zip]

Archive with 4 entries (4 files):
- Figure S1.tiff
- Video S1. Normal wavefront at 1T.avi
- Video S2. Spiral wave at 0.75T.avi
- Video S3. Multiple excitation wavelets at 0.5T.avi
